# Supplementary material for: Genome-wide diversity and admixture of five indigenous cattle populations from the Tigray region of northern Ethiopia
Source: Front Genet. 2023 Jul 28;14:1050365. doi: 10.3389/fgene.2023.1050365 (PMC10432725; doi:10.3389/fgene.2023.1050365)
Supplement: Supplementary file 1 [file Table1.xlsx]

## Sheet: Sheet1
Category	Term	Count	%	PValue	Genes	List Total	Pop Hits	Pop Total	Fold Enrichment	Bonferroni	Benjamini	FDR	Breed
KEGG_PATHWAY	bta04740:Olfactory transduction	181	16.5903	5.68183e-43	ENSBTAG00000014853, ENSBTAG00000039517, ENSBTAG00000035031, ENSBTAG00000022915, ENSBTAG00000027490, ENSBTAG00000049719, ENSBTAG00000050270, ENSBTAG00000012956, ENSBTAG00000049717, ENSBTAG00000048109, ENSBTAG00000040582, ENSBTAG00000048745, ENSBTAG00000048744, ENSBTAG00000000214, ENSBTAG00000039592, ENSBTAG00000054519, ENSBTAG00000055288, ENSBTAG00000049391, ENSBTAG00000053143, ENSBTAG00000054353,…	488	1194	9038	2.80755	1.66478e-40	1.66478e-40	1.66478e-40	Abergelle
KEGG_PATHWAY	bta04740:Olfactory transduction	195	15.2463	1.43095e-44	ENSBTAG00000035399, ENSBTAG00000035396, ENSBTAG00000012956, ENSBTAG00000040188, ENSBTAG00000031119, ENSBTAG00000049550, ENSBTAG00000053821, ENSBTAG00000050433, ENSBTAG00000016647, ENSBTAG00000016405, ENSBTAG00000011510, ENSBTAG00000047489, ENSBTAG00000050326, ENSBTAG00000040609, ENSBTAG00000038894, ENSBTAG00000054249, ENSBTAG00000054921, ENSBTAG00000051654, ENSBTAG00000039986, ENSBTAG00000039614,…	539	1194	9038	2.73851	4.32146e-42	4.32146e-42	4.32146e-42	arado
KEGG_PATHWAY	bta04740:Olfactory transduction	140	13.0841	5.53257e-27	ENSBTAG00000035399, ENSBTAG00000014853, ENSBTAG00000053384, ENSBTAG00000048469, ENSBTAG00000053824, ENSBTAG00000024788, ENSBTAG00000051648, ENSBTAG00000049790, ENSBTAG00000055288, ENSBTAG00000054478, ENSBTAG00000053543, ENSBTAG00000050278, ENSBTAG00000016647, ENSBTAG00000032792, ENSBTAG00000012325, ENSBTAG00000040457, ENSBTAG00000055170, ENSBTAG00000055298, ENSBTAG00000054361, ENSBTAG00000020746,…	424	1194	9038	2.49937	1.65424e-24	1.65424e-24	1.65424e-24	Begait
KEGG_PATHWAY	bta04740:Olfactory transduction	112	11.8019	5.63892e-18	ENSBTAG00000051081, ENSBTAG00000022915, ENSBTAG00000003281, ENSBTAG00000050390, ENSBTAG00000040188, ENSBTAG00000048864, ENSBTAG00000049795, ENSBTAG00000051805, ENSBTAG00000052450, ENSBTAG00000054353, ENSBTAG00000054997, ENSBTAG00000052333, ENSBTAG00000053543, ENSBTAG00000050278, ENSBTAG00000054480, ENSBTAG00000055173, ENSBTAG00000032274, ENSBTAG00000014748, ENSBTAG00000038539, ENSBTAG00000049947,…	374	1194	9038	2.26681	1.69168e-15	1.69168e-15	1.69168e-15	Erob
KEGG_PATHWAY	bta04740:Olfactory transduction	163	13.177	3.18858e-31	ENSBTAG00000016119, ENSBTAG00000039517, ENSBTAG00000003281, ENSBTAG00000053261, ENSBTAG00000049717, ENSBTAG00000048987, ENSBTAG00000048745, ENSBTAG00000048744, ENSBTAG00000050676, ENSBTAG00000053824, ENSBTAG00000052216, ENSBTAG00000000214, ENSBTAG00000048863, ENSBTAG00000051922, ENSBTAG00000050954, ENSBTAG00000046200, ENSBTAG00000051525, ENSBTAG00000031119, ENSBTAG00000001549, ENSBTAG00000051805,…	496	1194	9038	2.48756	9.69327e-29	9.69327e-29	9.69327e-29	Raya
GOTERM_MF_FAT	GO:0004871~signal transducer activity	273	25.0229	9.13967e-14	ENSBTAG00000039517, ENSBTAG00000035031, ENSBTAG00000012956, ENSBTAG00000048109, ENSBTAG00000003446, ENSBTAG00000053143, ENSBTAG00000054353, ENSBTAG00000054478, ENSBTAG00000016647, ENSBTAG00000020904, ENSBTAG00000052183, ENSBTAG00000003691, ENSBTAG00000047489, ENSBTAG00000046953, ENSBTAG00000022640, ENSBTAG00000054804, ENSBTAG00000024137, ENSBTAG00000048694, ENSBTAG00000012280, ENSBTAG00000053275,…	859	3829	18103	1.50257	1.01148e-10	1.2647e-11	1.2647e-11	Abergelle
GOTERM_MF_FAT	GO:0004871~signal transducer activity	292	22.8303	2.79847e-10	ENSBTAG00000035399, ENSBTAG00000035396, ENSBTAG00000012956, ENSBTAG00000040188, ENSBTAG00000003202, ENSBTAG00000003446, ENSBTAG00000031119, ENSBTAG00000049550, ENSBTAG00000039079, ENSBTAG00000054233, ENSBTAG00000053821, ENSBTAG00000050433, ENSBTAG00000011992, ENSBTAG00000016647, ENSBTAG00000016405, ENSBTAG00000011510, ENSBTAG00000039509, ENSBTAG00000020467, ENSBTAG00000047489, ENSBTAG00000048579,…	994	3829	18103	1.38887	3.15667e-07	3.50741e-08	3.48876e-08	arado
GOTERM_MF_FAT	GO:0004871~signal transducer activity	228	21.3084	1.39121e-06	ENSBTAG00000035399, ENSBTAG00000053384, ENSBTAG00000002472, ENSBTAG00000011628, ENSBTAG00000048469, ENSBTAG00000053824, ENSBTAG00000007808, ENSBTAG00000003446, ENSBTAG00000051648, ENSBTAG00000049790, ENSBTAG00000038421, ENSBTAG00000054478, ENSBTAG00000016647, ENSBTAG00000032792, ENSBTAG00000037684, ENSBTAG00000054361, ENSBTAG00000051095, ENSBTAG00000020102, ENSBTAG00000048218, ENSBTAG00000022640,…	812	3829	18103	1.32753	0.00149999	0.000199154	0.000198416	Begait
GOTERM_MF_FAT	GO:0004871~signal transducer activity	250	20.2102	3.38209e-06	ENSBTAG00000039517, ENSBTAG00000053261, ENSBTAG00000050676, ENSBTAG00000026326, ENSBTAG00000053824, ENSBTAG00000051525, ENSBTAG00000031119, ENSBTAG00000054916, ENSBTAG00000004658, ENSBTAG00000000617, ENSBTAG00000049790, ENSBTAG00000039079, ENSBTAG00000054359, ENSBTAG00000053389, ENSBTAG00000002919, ENSBTAG00000020904, ENSBTAG00000053152, ENSBTAG00000017618, ENSBTAG00000054360, ENSBTAG00000021798,…	913	3829	18103	1.2946	0.00391891	0.00051186	0.000508333	Raya
GOTERM_MF_FAT	GO:0004872~receptor activity	282	25.8478	1.01501e-15	ENSBTAG00000039517, ENSBTAG00000035031, ENSBTAG00000012956, ENSBTAG00000006159, ENSBTAG00000048109, ENSBTAG00000003446, ENSBTAG00000053143, ENSBTAG00000054353, ENSBTAG00000054478, ENSBTAG00000005072, ENSBTAG00000016647, ENSBTAG00000020904, ENSBTAG00000052183, ENSBTAG00000003691, ENSBTAG00000047489, ENSBTAG00000046953, ENSBTAG00000022640, ENSBTAG00000054804, ENSBTAG00000024137, ENSBTAG00000048694,…	859	3857	18103	1.54084	1.10612e-12	2.80904e-13	2.80904e-13	Abergelle
GOTERM_MF_FAT	GO:0004872~receptor activity	303	23.6904	2.86805e-12	ENSBTAG00000035399, ENSBTAG00000035396, ENSBTAG00000012956, ENSBTAG00000022514, ENSBTAG00000040188, ENSBTAG00000003202, ENSBTAG00000003446, ENSBTAG00000031119, ENSBTAG00000049550, ENSBTAG00000039079, ENSBTAG00000054233, ENSBTAG00000053821, ENSBTAG00000039755, ENSBTAG00000050433, ENSBTAG00000011992, ENSBTAG00000005072, ENSBTAG00000016647, ENSBTAG00000016405, ENSBTAG00000011510, ENSBTAG00000039509,…	994	3857	18103	1.43073	3.23515e-09	8.0879e-10	8.04488e-10	arado
GOTERM_MF_FAT	GO:0004872~receptor activity	233	21.7757	3.1021e-07	ENSBTAG00000035399, ENSBTAG00000053384, ENSBTAG00000011628, ENSBTAG00000048469, ENSBTAG00000053824, ENSBTAG00000007808, ENSBTAG00000003446, ENSBTAG00000051648, ENSBTAG00000049790, ENSBTAG00000038421, ENSBTAG00000054478, ENSBTAG00000039755, ENSBTAG00000016647, ENSBTAG00000032792, ENSBTAG00000037684, ENSBTAG00000054361, ENSBTAG00000051095, ENSBTAG00000020102, ENSBTAG00000048218, ENSBTAG00000022640,…	812	3857	18103	1.34679	0.00033466	8.36791e-05	8.33689e-05	Begait
GOTERM_MF_FAT	GO:0004872~receptor activity	253	20.4527	1.99803e-06	ENSBTAG00000039517, ENSBTAG00000053261, ENSBTAG00000050676, ENSBTAG00000026326, ENSBTAG00000053824, ENSBTAG00000051525, ENSBTAG00000031119, ENSBTAG00000054916, ENSBTAG00000004658, ENSBTAG00000000617, ENSBTAG00000049790, ENSBTAG00000039079, ENSBTAG00000054359, ENSBTAG00000053389, ENSBTAG00000002919, ENSBTAG00000039755, ENSBTAG00000005072, ENSBTAG00000020904, ENSBTAG00000053152, ENSBTAG00000054360,…	913	3857	18103	1.30062	0.00231702	0.00051186	0.000508333	Raya
GOTERM_MF_FAT	GO:0004888~transmembrane signaling receptor activity	260	23.8313	7.16428e-14	ENSBTAG00000039517, ENSBTAG00000035031, ENSBTAG00000012956, ENSBTAG00000048109, ENSBTAG00000003446, ENSBTAG00000053143, ENSBTAG00000054353, ENSBTAG00000054478, ENSBTAG00000016647, ENSBTAG00000020904, ENSBTAG00000052183, ENSBTAG00000003691, ENSBTAG00000047489, ENSBTAG00000046953, ENSBTAG00000022640, ENSBTAG00000054804, ENSBTAG00000024137, ENSBTAG00000048694, ENSBTAG00000053275, ENSBTAG00000032799,…	859	3586	18103	1.52799	7.92716e-11	1.13298e-11	1.13298e-11	Abergelle
GOTERM_MF_FAT	GO:0004888~transmembrane signaling receptor activity	281	21.9703	3.68139e-11	ENSBTAG00000035399, ENSBTAG00000035396, ENSBTAG00000012956, ENSBTAG00000040188, ENSBTAG00000003202, ENSBTAG00000003446, ENSBTAG00000031119, ENSBTAG00000049550, ENSBTAG00000039079, ENSBTAG00000054233, ENSBTAG00000053821, ENSBTAG00000050433, ENSBTAG00000011992, ENSBTAG00000016647, ENSBTAG00000016405, ENSBTAG00000011510, ENSBTAG00000039509, ENSBTAG00000020467, ENSBTAG00000047489, ENSBTAG00000048579,…	994	3586	18103	1.42712	4.15261e-08	5.93229e-09	5.90074e-09	arado
GOTERM_MF_FAT	GO:0004888~transmembrane signaling receptor activity	217	20.2804	8.74769e-07	ENSBTAG00000035399, ENSBTAG00000053384, ENSBTAG00000011628, ENSBTAG00000048469, ENSBTAG00000053824, ENSBTAG00000007808, ENSBTAG00000003446, ENSBTAG00000051648, ENSBTAG00000049790, ENSBTAG00000038421, ENSBTAG00000054478, ENSBTAG00000016647, ENSBTAG00000032792, ENSBTAG00000037684, ENSBTAG00000054361, ENSBTAG00000051095, ENSBTAG00000020102, ENSBTAG00000048218, ENSBTAG00000022640, ENSBTAG00000054804,…	812	3586	18103	1.3491	0.00094343	0.000157313	0.000156729	Begait
GOTERM_MF_FAT	GO:0004888~transmembrane signaling receptor activity	237	19.1593	2.7418e-06	ENSBTAG00000039517, ENSBTAG00000053261, ENSBTAG00000050676, ENSBTAG00000026326, ENSBTAG00000053824, ENSBTAG00000051525, ENSBTAG00000031119, ENSBTAG00000054916, ENSBTAG00000004658, ENSBTAG00000000617, ENSBTAG00000049790, ENSBTAG00000039079, ENSBTAG00000054359, ENSBTAG00000053389, ENSBTAG00000002919, ENSBTAG00000020904, ENSBTAG00000053152, ENSBTAG00000054360, ENSBTAG00000021798, ENSBTAG00000051535,…	913	3586	18103	1.31044	0.00317817	0.00051186	0.000508333	Raya
GOTERM_MF_FAT	GO:0004930~G-protein coupled receptor activity	235	21.5399	1.3037e-13	ENSBTAG00000039517, ENSBTAG00000035031, ENSBTAG00000012956, ENSBTAG00000048109, ENSBTAG00000053143, ENSBTAG00000054353, ENSBTAG00000054478, ENSBTAG00000016647, ENSBTAG00000052183, ENSBTAG00000003691, ENSBTAG00000047489, ENSBTAG00000046953, ENSBTAG00000022640, ENSBTAG00000054804, ENSBTAG00000048694, ENSBTAG00000053275, ENSBTAG00000032799, ENSBTAG00000051651, ENSBTAG00000039986, ENSBTAG00000054490,…	859	3156	18103	1.56924	1.44287e-10	1.60355e-11	1.60355e-11	Abergelle
GOTERM_MF_FAT	GO:0004930~G-protein coupled receptor activity	253	19.7811	6.07233e-11	ENSBTAG00000035399, ENSBTAG00000035396, ENSBTAG00000012956, ENSBTAG00000040188, ENSBTAG00000003202, ENSBTAG00000031119, ENSBTAG00000049550, ENSBTAG00000039079, ENSBTAG00000053821, ENSBTAG00000050433, ENSBTAG00000011992, ENSBTAG00000016647, ENSBTAG00000016405, ENSBTAG00000011510, ENSBTAG00000039509, ENSBTAG00000020467, ENSBTAG00000047489, ENSBTAG00000050326, ENSBTAG00000040609, ENSBTAG00000038894,…	994	3156	18103	1.45998	6.84959e-08	8.56199e-09	8.51644e-09	arado
GOTERM_MF_FAT	GO:0004930~G-protein coupled receptor activity	208	16.8149	1.83871e-05	ENSBTAG00000039517, ENSBTAG00000053261, ENSBTAG00000050676, ENSBTAG00000053824, ENSBTAG00000051525, ENSBTAG00000031119, ENSBTAG00000054916, ENSBTAG00000000617, ENSBTAG00000049790, ENSBTAG00000039079, ENSBTAG00000054359, ENSBTAG00000053389, ENSBTAG00000053152, ENSBTAG00000054360, ENSBTAG00000051535, ENSBTAG00000049302, ENSBTAG00000051656, ENSBTAG00000053957, ENSBTAG00000050326, ENSBTAG00000048574,…	913	3156	18103	1.30679	0.0211214	0.00237194	0.0023556	Raya
GOTERM_MF_FAT	GO:0004984~olfactory receptor activity	198	18.1485	6.77804e-67	ENSBTAG00000039517, ENSBTAG00000035031, ENSBTAG00000012956, ENSBTAG00000048109, ENSBTAG00000053143, ENSBTAG00000054353, ENSBTAG00000054478, ENSBTAG00000016647, ENSBTAG00000052183, ENSBTAG00000047489, ENSBTAG00000046953, ENSBTAG00000022640, ENSBTAG00000054804, ENSBTAG00000053275, ENSBTAG00000032799, ENSBTAG00000051651, ENSBTAG00000039986, ENSBTAG00000054010, ENSBTAG00000054371, ENSBTAG00000054809,…	859	1057	18103	3.94773	7.50329e-64	7.50329e-64	7.50329e-64	Abergelle
GOTERM_MF_FAT	GO:0004984~olfactory receptor activity	212	16.5754	1.48741e-65	ENSBTAG00000035399, ENSBTAG00000035396, ENSBTAG00000012956, ENSBTAG00000040188, ENSBTAG00000031119, ENSBTAG00000049550, ENSBTAG00000039079, ENSBTAG00000053821, ENSBTAG00000050433, ENSBTAG00000016647, ENSBTAG00000016405, ENSBTAG00000011510, ENSBTAG00000047489, ENSBTAG00000048579, ENSBTAG00000050326, ENSBTAG00000040609, ENSBTAG00000038894, ENSBTAG00000054249, ENSBTAG00000054921, ENSBTAG00000051654,…	994	1057	18103	3.65279	1.67779e-62	1.67779e-62	1.66887e-62	arado
GOTERM_MF_FAT	GO:0004984~olfactory receptor activity	161	15.0467	1.23866e-44	ENSBTAG00000035399, ENSBTAG00000014853, ENSBTAG00000053384, ENSBTAG00000048469, ENSBTAG00000053824, ENSBTAG00000024788, ENSBTAG00000051648, ENSBTAG00000049790, ENSBTAG00000055288, ENSBTAG00000054478, ENSBTAG00000053543, ENSBTAG00000050278, ENSBTAG00000016647, ENSBTAG00000032792, ENSBTAG00000012325, ENSBTAG00000040457, ENSBTAG00000055170, ENSBTAG00000037684, ENSBTAG00000055298, ENSBTAG00000054361,…	812	1057	18103	3.39583	1.33651e-41	1.33651e-41	1.33155e-41	Begait
GOTERM_MF_FAT	GO:0004984~olfactory receptor activity	126	13.2771	1.12748e-29	ENSBTAG00000051081, ENSBTAG00000022915, ENSBTAG00000003281, ENSBTAG00000050390, ENSBTAG00000040188, ENSBTAG00000048864, ENSBTAG00000049795, ENSBTAG00000051805, ENSBTAG00000000617, ENSBTAG00000052450, ENSBTAG00000054353, ENSBTAG00000054997, ENSBTAG00000052333, ENSBTAG00000053543, ENSBTAG00000050278, ENSBTAG00000054480, ENSBTAG00000055173, ENSBTAG00000032274, ENSBTAG00000014748, ENSBTAG00000038539,…	712	1057	18103	3.03086	1.17596e-26	1.17596e-26	1.1692e-26	Erob
GOTERM_MF_FAT	GO:0004984~olfactory receptor activity	178	14.3897	1.72468e-48	ENSBTAG00000016119, ENSBTAG00000039517, ENSBTAG00000003281, ENSBTAG00000053261, ENSBTAG00000049717, ENSBTAG00000048987, ENSBTAG00000048745, ENSBTAG00000048744, ENSBTAG00000047414, ENSBTAG00000050676, ENSBTAG00000053824, ENSBTAG00000052216, ENSBTAG00000000214, ENSBTAG00000048863, ENSBTAG00000051922, ENSBTAG00000050954, ENSBTAG00000046200, ENSBTAG00000051525, ENSBTAG00000031119, ENSBTAG00000001549,…	913	1057	18103	3.33906	2.00235e-45	2.00235e-45	1.98855e-45	Raya
GOTERM_MF_FAT	GO:0005549~odorant binding	60	5.49954	1.67176e-21	ENSBTAG00000035031, ENSBTAG00000027490, ENSBTAG00000049719, ENSBTAG00000012956, ENSBTAG00000040143, ENSBTAG00000047333, ENSBTAG00000039592, ENSBTAG00000050074, ENSBTAG00000049391, ENSBTAG00000054353, ENSBTAG00000053501, ENSBTAG00000054679, ENSBTAG00000054478, ENSBTAG00000014305, ENSBTAG00000017778, ENSBTAG00000055298, ENSBTAG00000051690, ENSBTAG00000036273, ENSBTAG00000049703, ENSBTAG00000003056,…	859	295	18103	4.28634	1.85064e-18	9.25321e-19	9.25321e-19	Abergelle
GOTERM_MF_FAT	GO:0005549~odorant binding	51	3.98749	8.41342e-13	ENSBTAG00000048828, ENSBTAG00000049719, ENSBTAG00000012956, ENSBTAG00000040188, ENSBTAG00000050879, ENSBTAG00000049031, ENSBTAG00000053501, ENSBTAG00000050397, ENSBTAG00000054997, ENSBTAG00000050278, ENSBTAG00000013654, ENSBTAG00000014305, ENSBTAG00000055298, ENSBTAG00000046317, ENSBTAG00000049703, ENSBTAG00000055092, ENSBTAG00000045666, ENSBTAG00000003056, ENSBTAG00000007971, ENSBTAG00000052547,…	994	295	18103	3.14856	9.49017e-10	4.74517e-10	4.71993e-10	arado
GOTERM_MF_FAT	GO:0005549~odorant binding	53	4.95327	1.13456e-17	ENSBTAG00000040305, ENSBTAG00000054791, ENSBTAG00000054033, ENSBTAG00000048828, ENSBTAG00000048469, ENSBTAG00000047333, ENSBTAG00000049870, ENSBTAG00000049790, ENSBTAG00000054478, ENSBTAG00000050278, ENSBTAG00000055170, ENSBTAG00000012886, ENSBTAG00000037684, ENSBTAG00000055298, ENSBTAG00000054361, ENSBTAG00000048978, ENSBTAG00000045666, ENSBTAG00000007971, ENSBTAG00000054804, ENSBTAG00000051853,…	812	295	18103	4.00542	1.22419e-14	6.12093e-15	6.09824e-15	Begait
GOTERM_MF_FAT	GO:0005549~odorant binding	29	3.05585	1.59863e-05	ENSBTAG00000003281, ENSBTAG00000013789, ENSBTAG00000005267, ENSBTAG00000040188, ENSBTAG00000046527, ENSBTAG00000048689, ENSBTAG00000040084, ENSBTAG00000048001, ENSBTAG00000039272, ENSBTAG00000050879, ENSBTAG00000000617, ENSBTAG00000049292, ENSBTAG00000054353, ENSBTAG00000037878, ENSBTAG00000054997, ENSBTAG00000052333, ENSBTAG00000052894, ENSBTAG00000054734, ENSBTAG00000050278, ENSBTAG00000022908,…	712	295	18103	2.49946	0.0165356	0.00833684	0.00828888	Erob
GOTERM_MF_FAT	GO:0005549~odorant binding	39	3.15279	1.03762e-07	ENSBTAG00000003281, ENSBTAG00000045739, ENSBTAG00000051619, ENSBTAG00000048987, ENSBTAG00000048689, ENSBTAG00000049179, ENSBTAG00000051922, ENSBTAG00000051525, ENSBTAG00000048441, ENSBTAG00000007944, ENSBTAG00000053728, ENSBTAG00000039494, ENSBTAG00000053189, ENSBTAG00000000617, ENSBTAG00000049790, ENSBTAG00000049031, ENSBTAG00000052156, ENSBTAG00000046380, ENSBTAG00000052893, ENSBTAG00000054734,…	913	295	18103	2.62133	0.00012046	6.02339e-05	5.98188e-05	Raya
GOTERM_CC_FAT	GO:0005578~proteinaceous extracellular matrix	14	1.47524	6.11538e-05	ENSBTAG00000027181, ENSBTAG00000011489, ENSBTAG00000011966, ENSBTAG00000021316, ENSBTAG00000021025, ENSBTAG00000003510, ENSBTAG00000044068, ENSBTAG00000006188, ENSBTAG00000002319, ENSBTAG00000017032, ENSBTAG00000010050, ENSBTAG00000017122, ENSBTAG00000017473, ENSBTAG00000054006	511	101	14274	3.87197	0.0396765	0.0134946	0.0134538	Erob
GOTERM_CC_FAT	GO:0005887~integral component of plasma membrane	75	7.00935	1.14259e-05	ENSBTAG00000013445, ENSBTAG00000015547, ENSBTAG00000012798, ENSBTAG00000054791, ENSBTAG00000013768, ENSBTAG00000010930, ENSBTAG00000009182, ENSBTAG00000015549, ENSBTAG00000001382, ENSBTAG00000011628, ENSBTAG00000004770, ENSBTAG00000002034, ENSBTAG00000001462, ENSBTAG00000003446, ENSBTAG00000018572, ENSBTAG00000002319, ENSBTAG00000006957, ENSBTAG00000018179, ENSBTAG00000014179, ENSBTAG00000017204,…	570	1124	14274	1.67096	0.00754676	0.00378767	0.00377624	Begait
GOTERM_BP_FAT	GO:0007186~G-protein coupled receptor signaling pathway	66	6.0495	7.09634e-08	ENSBTAG00000015985, ENSBTAG00000035031, ENSBTAG00000049719, ENSBTAG00000022039, ENSBTAG00000047333, ENSBTAG00000039592, ENSBTAG00000000897, ENSBTAG00000052571, ENSBTAG00000049391, ENSBTAG00000054353, ENSBTAG00000053501, ENSBTAG00000014305, ENSBTAG00000011038, ENSBTAG00000055298, ENSBTAG00000051690, ENSBTAG00000036273, ENSBTAG00000003691, ENSBTAG00000005236, ENSBTAG00000049703, ENSBTAG00000020661,…	712	757	16568	2.02879	0.000376674	0.000101015	0.000101015	Abergelle
GOTERM_BP_FAT	GO:0007186~G-protein coupled receptor signaling pathway	61	5.70093	1.64269e-06	ENSBTAG00000009143, ENSBTAG00000054791, ENSBTAG00000010930, ENSBTAG00000054033, ENSBTAG00000048828, ENSBTAG00000008779, ENSBTAG00000023920, ENSBTAG00000048469, ENSBTAG00000047333, ENSBTAG00000049790, ENSBTAG00000016159, ENSBTAG00000050278, ENSBTAG00000017615, ENSBTAG00000019719, ENSBTAG00000055170, ENSBTAG00000037684, ENSBTAG00000055298, ENSBTAG00000009236, ENSBTAG00000008783, ENSBTAG00000001310,…	697	757	16568	1.91545	0.00804132	0.00161476	0.00161476	Begait
GOTERM_BP_FAT	GO:0007600~sensory perception	52	4.76627	1.7828e-07	ENSBTAG00000035031, ENSBTAG00000049719, ENSBTAG00000012956, ENSBTAG00000004694, ENSBTAG00000047333, ENSBTAG00000001306, ENSBTAG00000039592, ENSBTAG00000049391, ENSBTAG00000054353, ENSBTAG00000053501, ENSBTAG00000015662, ENSBTAG00000014305, ENSBTAG00000017778, ENSBTAG00000055298, ENSBTAG00000051690, ENSBTAG00000036273, ENSBTAG00000020147, ENSBTAG00000049703, ENSBTAG00000054804, ENSBTAG00000051853,…	712	549	16568	2.20405	0.000946043	0.000189298	0.000189298	Abergelle
GOTERM_BP_FAT	GO:0007600~sensory perception	51	4.76636	2.25937e-07	ENSBTAG00000054033, ENSBTAG00000048828, ENSBTAG00000004456, ENSBTAG00000048469, ENSBTAG00000047333, ENSBTAG00000049790, ENSBTAG00000034987, ENSBTAG00000050278, ENSBTAG00000019719, ENSBTAG00000055170, ENSBTAG00000012886, ENSBTAG00000037684, ENSBTAG00000055298, ENSBTAG00000046911, ENSBTAG00000020147, ENSBTAG00000016928, ENSBTAG00000002123, ENSBTAG00000001310, ENSBTAG00000045666, ENSBTAG00000054804,…	697	549	16568	2.20818	0.00110986	0.00027762	0.00027762	Begait
GOTERM_BP_FAT	GO:0007606~sensory perception of chemical stimulus	41	3.75802	1.99952e-13	ENSBTAG00000011521, ENSBTAG00000035031, ENSBTAG00000049719, ENSBTAG00000012956, ENSBTAG00000051619, ENSBTAG00000047333, ENSBTAG00000040040, ENSBTAG00000048001, ENSBTAG00000039592, ENSBTAG00000012290, ENSBTAG00000052112, ENSBTAG00000049391, ENSBTAG00000054353, ENSBTAG00000053501, ENSBTAG00000054973, ENSBTAG00000014305, ENSBTAG00000055272, ENSBTAG00000017778, ENSBTAG00000035485, ENSBTAG00000055298,…	712	243	16568	3.92616	1.06154e-09	5.30773e-10	5.30773e-10	Abergelle
GOTERM_BP_FAT	GO:0007606~sensory perception of chemical stimulus	41	3.20563	2.50038e-11	ENSBTAG00000049719, ENSBTAG00000048828, ENSBTAG00000012956, ENSBTAG00000040188, ENSBTAG00000005228, ENSBTAG00000012290, ENSBTAG00000035659, ENSBTAG00000032049, ENSBTAG00000049031, ENSBTAG00000046380, ENSBTAG00000049292, ENSBTAG00000030468, ENSBTAG00000050397, ENSBTAG00000030461, ENSBTAG00000053501, ENSBTAG00000037878, ENSBTAG00000050278, ENSBTAG00000030463, ENSBTAG00000014305, ENSBTAG00000055272,…	830	243	16568	3.36798	1.3057e-07	1.3057e-07	1.30395e-07	arado
GOTERM_BP_FAT	GO:0007606~sensory perception of chemical stimulus	35	3.27103	6.78411e-10	ENSBTAG00000054033, ENSBTAG00000048828, ENSBTAG00000048469, ENSBTAG00000050897, ENSBTAG00000047333, ENSBTAG00000049790, ENSBTAG00000050372, ENSBTAG00000052112, ENSBTAG00000034987, ENSBTAG00000015246, ENSBTAG00000035059, ENSBTAG00000050278, ENSBTAG00000055170, ENSBTAG00000012886, ENSBTAG00000037684, ENSBTAG00000035485, ENSBTAG00000055298, ENSBTAG00000001291, ENSBTAG00000053250, ENSBTAG00000020147,…	697	243	16568	3.42373	3.33439e-06	1.6672e-06	1.6672e-06	Begait
GOTERM_BP_FAT	GO:0007608~sensory perception of smell	38	3.48304	9.23309e-16	ENSBTAG00000011521, ENSBTAG00000035031, ENSBTAG00000049719, ENSBTAG00000012956, ENSBTAG00000051619, ENSBTAG00000047333, ENSBTAG00000048001, ENSBTAG00000039592, ENSBTAG00000052112, ENSBTAG00000049391, ENSBTAG00000054353, ENSBTAG00000053501, ENSBTAG00000054973, ENSBTAG00000014305, ENSBTAG00000055272, ENSBTAG00000017778, ENSBTAG00000035485, ENSBTAG00000055298, ENSBTAG00000001291, ENSBTAG00000051690,…	712	179	16568	4.93993	4.71534e-12	4.90185e-12	4.90185e-12	Abergelle
GOTERM_BP_FAT	GO:0007608~sensory perception of smell	31	2.42377	5.06374e-09	ENSBTAG00000049719, ENSBTAG00000048828, ENSBTAG00000012956, ENSBTAG00000040188, ENSBTAG00000005228, ENSBTAG00000035659, ENSBTAG00000049031, ENSBTAG00000046380, ENSBTAG00000049292, ENSBTAG00000050397, ENSBTAG00000053501, ENSBTAG00000037878, ENSBTAG00000050278, ENSBTAG00000014305, ENSBTAG00000055272, ENSBTAG00000055298, ENSBTAG00000054187, ENSBTAG00000053370, ENSBTAG00000049703, ENSBTAG00000045666,…	830	179	16568	3.45701	2.64425e-05	1.32214e-05	1.32037e-05	arado
GOTERM_BP_FAT	GO:0007608~sensory perception of smell	33	3.08411	3.14135e-12	ENSBTAG00000054033, ENSBTAG00000048828, ENSBTAG00000048469, ENSBTAG00000050897, ENSBTAG00000047333, ENSBTAG00000049790, ENSBTAG00000050372, ENSBTAG00000052112, ENSBTAG00000034987, ENSBTAG00000035059, ENSBTAG00000050278, ENSBTAG00000055170, ENSBTAG00000012886, ENSBTAG00000037684, ENSBTAG00000035485, ENSBTAG00000055298, ENSBTAG00000001291, ENSBTAG00000053250, ENSBTAG00000020147, ENSBTAG00000046534,…	697	179	16568	4.38226	1.54399e-08	1.54397e-08	1.54397e-08	Begait
GOTERM_CC_FAT	GO:0031012~extracellular matrix	28	2.56645	3.12956e-05	ENSBTAG00000008274, ENSBTAG00000021945, ENSBTAG00000003165, ENSBTAG00000005003, ENSBTAG00000047998, ENSBTAG00000001444, ENSBTAG00000002319, ENSBTAG00000003848, ENSBTAG00000017122, ENSBTAG00000050398, ENSBTAG00000015662, ENSBTAG00000034147, ENSBTAG00000038600, ENSBTAG00000009111, ENSBTAG00000009230, ENSBTAG00000027181, ENSBTAG00000010346, ENSBTAG00000014207, ENSBTAG00000021316, ENSBTAG00000008542,…	567	288	14274	2.44753	0.0213322	0.0215627	0.0214688	Abergelle
GOTERM_CC_FAT	GO:0031012~extracellular matrix	27	2.8451	1.41042e-05	ENSBTAG00000005261, ENSBTAG00000011489, ENSBTAG00000014834, ENSBTAG00000015307, ENSBTAG00000011966, ENSBTAG00000003165, ENSBTAG00000007568, ENSBTAG00000044068, ENSBTAG00000021025, ENSBTAG00000001444, ENSBTAG00000002319, ENSBTAG00000010050, ENSBTAG00000017122, ENSBTAG00000050212, ENSBTAG00000027181, ENSBTAG00000021316, ENSBTAG00000015818, ENSBTAG00000003510, ENSBTAG00000006188, ENSBTAG00000003432,…	511	288	14274	2.61876	0.00929356	0.00710036	0.00707891	Erob
GOTERM_CC_FAT	GO:0031226~intrinsic component of plasma membrane	78	7.28972	1.05261e-05	ENSBTAG00000013445, ENSBTAG00000015547, ENSBTAG00000012798, ENSBTAG00000054791, ENSBTAG00000013768, ENSBTAG00000010930, ENSBTAG00000009182, ENSBTAG00000015549, ENSBTAG00000001382, ENSBTAG00000011628, ENSBTAG00000004770, ENSBTAG00000002034, ENSBTAG00000001462, ENSBTAG00000003446, ENSBTAG00000018572, ENSBTAG00000002319, ENSBTAG00000006957, ENSBTAG00000018179, ENSBTAG00000014179, ENSBTAG00000017204,…	570	1181	14274	1.65392	0.00695453	0.00378767	0.00377624	Begait
GOTERM_MF_FAT	GO:0038023~signaling receptor activity	269	24.6563	1.65167e-14	ENSBTAG00000039517, ENSBTAG00000035031, ENSBTAG00000012956, ENSBTAG00000048109, ENSBTAG00000003446, ENSBTAG00000053143, ENSBTAG00000054353, ENSBTAG00000054478, ENSBTAG00000016647, ENSBTAG00000020904, ENSBTAG00000052183, ENSBTAG00000003691, ENSBTAG00000047489, ENSBTAG00000046953, ENSBTAG00000022640, ENSBTAG00000054804, ENSBTAG00000024137, ENSBTAG00000048694, ENSBTAG00000012280, ENSBTAG00000053275,…	859	3704	18103	1.53052	1.83124e-11	3.6568e-12	3.6568e-12	Abergelle
GOTERM_MF_FAT	GO:0038023~signaling receptor activity	289	22.5958	2.81489e-11	ENSBTAG00000035399, ENSBTAG00000035396, ENSBTAG00000012956, ENSBTAG00000040188, ENSBTAG00000003202, ENSBTAG00000003446, ENSBTAG00000031119, ENSBTAG00000049550, ENSBTAG00000039079, ENSBTAG00000054233, ENSBTAG00000053821, ENSBTAG00000050433, ENSBTAG00000011992, ENSBTAG00000016647, ENSBTAG00000016405, ENSBTAG00000011510, ENSBTAG00000039509, ENSBTAG00000020467, ENSBTAG00000047489, ENSBTAG00000048579,…	994	3704	18103	1.42099	3.1752e-08	5.29199e-09	5.26384e-09	arado
GOTERM_MF_FAT	GO:0038023~signaling receptor activity	224	20.9346	5.62539e-07	ENSBTAG00000035399, ENSBTAG00000053384, ENSBTAG00000011628, ENSBTAG00000048469, ENSBTAG00000053824, ENSBTAG00000007808, ENSBTAG00000003446, ENSBTAG00000051648, ENSBTAG00000049790, ENSBTAG00000038421, ENSBTAG00000054478, ENSBTAG00000016647, ENSBTAG00000032792, ENSBTAG00000037684, ENSBTAG00000054361, ENSBTAG00000051095, ENSBTAG00000020102, ENSBTAG00000048218, ENSBTAG00000022640, ENSBTAG00000054804,…	812	3704	18103	1.34825	0.000606796	0.000121396	0.000120946	Begait
GOTERM_MF_FAT	GO:0038023~signaling receptor activity	244	19.7251	2.49754e-06	ENSBTAG00000039517, ENSBTAG00000053261, ENSBTAG00000050676, ENSBTAG00000026326, ENSBTAG00000053824, ENSBTAG00000051525, ENSBTAG00000031119, ENSBTAG00000054916, ENSBTAG00000004658, ENSBTAG00000000617, ENSBTAG00000049790, ENSBTAG00000039079, ENSBTAG00000054359, ENSBTAG00000053389, ENSBTAG00000002919, ENSBTAG00000020904, ENSBTAG00000053152, ENSBTAG00000054360, ENSBTAG00000021798, ENSBTAG00000051535,…	913	3704	18103	1.30617	0.00289545	0.00051186	0.000508333	Raya
GOTERM_CC_FAT	GO:0044420~extracellular matrix component	15	1.58061	2.14512e-05	ENSBTAG00000027181, ENSBTAG00000015307, ENSBTAG00000011966, ENSBTAG00000021316, ENSBTAG00000021025, ENSBTAG00000003510, ENSBTAG00000044068, ENSBTAG00000006188, ENSBTAG00000001444, ENSBTAG00000002319, ENSBTAG00000017032, ENSBTAG00000010050, ENSBTAG00000017122, ENSBTAG00000017473, ENSBTAG00000054006	511	105	14274	3.99049	0.0141005	0.00710036	0.00707891	Erob
GOTERM_BP_FAT	GO:0050877~neurological system process	72	6.59945	7.61084e-08	ENSBTAG00000040304, ENSBTAG00000035031, ENSBTAG00000009182, ENSBTAG00000049719, ENSBTAG00000012956, ENSBTAG00000004694, ENSBTAG00000003766, ENSBTAG00000047333, ENSBTAG00000001306, ENSBTAG00000039592, ENSBTAG00000015181, ENSBTAG00000049391, ENSBTAG00000054353, ENSBTAG00000053501, ENSBTAG00000015662, ENSBTAG00000014305, ENSBTAG00000017778, ENSBTAG00000045902, ENSBTAG00000055298, ENSBTAG00000051690,…	712	859	16568	1.95043	0.000403978	0.000101015	0.000101015	Abergelle
GOTERM_BP_FAT	GO:0050877~neurological system process	70	6.54206	1.5357e-07	ENSBTAG00000021829, ENSBTAG00000054033, ENSBTAG00000048828, ENSBTAG00000009182, ENSBTAG00000004456, ENSBTAG00000004770, ENSBTAG00000048469, ENSBTAG00000003766, ENSBTAG00000006837, ENSBTAG00000018093, ENSBTAG00000047333, ENSBTAG00000049790, ENSBTAG00000034987, ENSBTAG00000014179, ENSBTAG00000050278, ENSBTAG00000018851, ENSBTAG00000019719, ENSBTAG00000055170, ENSBTAG00000012886, ENSBTAG00000037684,…	697	859	16568	1.93706	0.00075451	0.000251598	0.000251598	Begait
GOTERM_MF_FAT	GO:0060089~molecular transducer activity	282	25.8478	1.01501e-15	ENSBTAG00000039517, ENSBTAG00000035031, ENSBTAG00000012956, ENSBTAG00000006159, ENSBTAG00000048109, ENSBTAG00000003446, ENSBTAG00000053143, ENSBTAG00000054353, ENSBTAG00000054478, ENSBTAG00000005072, ENSBTAG00000016647, ENSBTAG00000020904, ENSBTAG00000052183, ENSBTAG00000003691, ENSBTAG00000047489, ENSBTAG00000046953, ENSBTAG00000022640, ENSBTAG00000054804, ENSBTAG00000024137, ENSBTAG00000048694,…	859	3857	18103	1.54084	1.10612e-12	2.80904e-13	2.80904e-13	Abergelle
GOTERM_MF_FAT	GO:0060089~molecular transducer activity	303	23.6904	2.86805e-12	ENSBTAG00000035399, ENSBTAG00000035396, ENSBTAG00000012956, ENSBTAG00000022514, ENSBTAG00000040188, ENSBTAG00000003202, ENSBTAG00000003446, ENSBTAG00000031119, ENSBTAG00000049550, ENSBTAG00000039079, ENSBTAG00000054233, ENSBTAG00000053821, ENSBTAG00000039755, ENSBTAG00000050433, ENSBTAG00000011992, ENSBTAG00000005072, ENSBTAG00000016647, ENSBTAG00000016405, ENSBTAG00000011510, ENSBTAG00000039509,…	994	3857	18103	1.43073	3.23515e-09	8.0879e-10	8.04488e-10	arado
GOTERM_MF_FAT	GO:0060089~molecular transducer activity	233	21.7757	3.1021e-07	ENSBTAG00000035399, ENSBTAG00000053384, ENSBTAG00000011628, ENSBTAG00000048469, ENSBTAG00000053824, ENSBTAG00000007808, ENSBTAG00000003446, ENSBTAG00000051648, ENSBTAG00000049790, ENSBTAG00000038421, ENSBTAG00000054478, ENSBTAG00000039755, ENSBTAG00000016647, ENSBTAG00000032792, ENSBTAG00000037684, ENSBTAG00000054361, ENSBTAG00000051095, ENSBTAG00000020102, ENSBTAG00000048218, ENSBTAG00000022640,…	812	3857	18103	1.34679	0.00033466	8.36791e-05	8.33689e-05	Begait
GOTERM_MF_FAT	GO:0060089~molecular transducer activity	253	20.4527	1.99803e-06	ENSBTAG00000039517, ENSBTAG00000053261, ENSBTAG00000050676, ENSBTAG00000026326, ENSBTAG00000053824, ENSBTAG00000051525, ENSBTAG00000031119, ENSBTAG00000054916, ENSBTAG00000004658, ENSBTAG00000000617, ENSBTAG00000049790, ENSBTAG00000039079, ENSBTAG00000054359, ENSBTAG00000053389, ENSBTAG00000002919, ENSBTAG00000039755, ENSBTAG00000005072, ENSBTAG00000020904, ENSBTAG00000053152, ENSBTAG00000054360,…	913	3857	18103	1.30062	0.00231702	0.00051186	0.000508333	Raya
GOTERM_MF_FAT	GO:0099600~transmembrane receptor activity	264	24.198	2.99027e-14	ENSBTAG00000039517, ENSBTAG00000035031, ENSBTAG00000012956, ENSBTAG00000006159, ENSBTAG00000048109, ENSBTAG00000003446, ENSBTAG00000053143, ENSBTAG00000054353, ENSBTAG00000054478, ENSBTAG00000016647, ENSBTAG00000020904, ENSBTAG00000052183, ENSBTAG00000003691, ENSBTAG00000047489, ENSBTAG00000046953, ENSBTAG00000022640, ENSBTAG00000054804, ENSBTAG00000024137, ENSBTAG00000048694, ENSBTAG00000053275,…	859	3631	18103	1.53227	3.30606e-11	5.51705e-12	5.51705e-12	Abergelle
GOTERM_MF_FAT	GO:0099600~transmembrane receptor activity	285	22.283	2.12923e-11	ENSBTAG00000035399, ENSBTAG00000035396, ENSBTAG00000012956, ENSBTAG00000040188, ENSBTAG00000003202, ENSBTAG00000003446, ENSBTAG00000031119, ENSBTAG00000049550, ENSBTAG00000039079, ENSBTAG00000054233, ENSBTAG00000053821, ENSBTAG00000050433, ENSBTAG00000011992, ENSBTAG00000016647, ENSBTAG00000016405, ENSBTAG00000011510, ENSBTAG00000039509, ENSBTAG00000020467, ENSBTAG00000047489, ENSBTAG00000048579,…	994	3631	18103	1.4295	2.40177e-08	4.80354e-09	4.77799e-09	arado
GOTERM_MF_FAT	GO:0099600~transmembrane receptor activity	218	20.3738	1.47658e-06	ENSBTAG00000035399, ENSBTAG00000053384, ENSBTAG00000011628, ENSBTAG00000048469, ENSBTAG00000053824, ENSBTAG00000007808, ENSBTAG00000003446, ENSBTAG00000051648, ENSBTAG00000049790, ENSBTAG00000038421, ENSBTAG00000054478, ENSBTAG00000016647, ENSBTAG00000032792, ENSBTAG00000037684, ENSBTAG00000054361, ENSBTAG00000051095, ENSBTAG00000020102, ENSBTAG00000048218, ENSBTAG00000022640, ENSBTAG00000054804,…	812	3631	18103	1.33852	0.00159196	0.000199154	0.000198416	Begait
GOTERM_MF_FAT	GO:0099600~transmembrane receptor activity	239	19.3209	3.52703e-06	ENSBTAG00000039517, ENSBTAG00000053261, ENSBTAG00000050676, ENSBTAG00000026326, ENSBTAG00000053824, ENSBTAG00000051525, ENSBTAG00000031119, ENSBTAG00000054916, ENSBTAG00000004658, ENSBTAG00000000617, ENSBTAG00000049790, ENSBTAG00000039079, ENSBTAG00000054359, ENSBTAG00000053389, ENSBTAG00000002919, ENSBTAG00000020904, ENSBTAG00000053152, ENSBTAG00000054360, ENSBTAG00000021798, ENSBTAG00000051535,…	913	3631	18103	1.30512	0.00408651	0.00051186	0.000508333	Raya
